# Supplementary material for: An epidemic Zika virus isolate suppresses antiviral immunity by disrupting antigen presentation pathways
Source: Nat Commun. 2021 Jun 30;12:4051. doi: 10.1038/s41467-021-24340-0 (PMC8245533; doi:10.1038/s41467-021-24340-0)
Supplement: Supplementary file 3 — Source Data [file 41467_2021_24340_MOESM3_ESM.xlsx]

## Sheet: Fig. 1a-d
Fig. 1a	Day 0	Day 5	Day 7	Day 10	Day 14	Day 20	Day 30	Day 40	Day 50
ZIKV-BR 1	2.66	5.42	7.63	6.92	3.63	4.23	5.32	4.29	4.02
ZIKV-BR 2	3.69	5.23	14.7	9.99	13.9	8.05	9.61	7.73	8.52
ZIKV-BR 3	4.04	5.93	10.5	8.16	5.37	5.13	6.51	5.37	4.55
ZIKV-CDN 1	3.74	34.9	49	42.9	30.3	28.5	24.2	19.6	16.9
ZIKV-CDN 2	3.42	25.9	41.2	30.5	25.5	18	17.4	13.4	11.3
ZIKV-CDN 3	2.46	22.3	46.6	37.8	24.1	21.1	16	13.4	15.5
Fig. 1b	Day 0	Day 5	Day 7	Day 10	Day 14	Day 20	Day 30	Day 40	Day 50
ZIKV-BR 1	54530	72086	101693	97987.2	36154.8	58441.7	63882.6	68794.4	9696.24
ZIKV-BR 2	65534.4	57906.6	279300	143496	197547	126643	96868.8	134409	46457.9
ZIKV-BR 3	58757.8	68740.6	153720	156150	64955.5	70670.9	93014.9	110837	17390.1
ZIKV-CDN 1	45777.6	415310	753032	480480	443592	304266	239580	335395	354156
ZIKV-CDN 2	62928	364154	750994	491050	361284	196992	222163	202608	127690
ZIKV-CDN 3	39635.5	318444	623322	423360	268956	216655	239936	210487	230640
Fig. 1c	Day 0	Day 5	Day 7	Day 10	Day 14	Day 20	Day 30	Day 40	Day 50
ZIKV-BR 1	1.73	3.74	5.6	4.68	4.11	4.08	4.89	5.35	4.81
ZIKV-BR 2	2.32	4.32	10.1	6.76	10.4	5.38	7.25	5.35	6.6
ZIKV-BR 3	2.56	5.13	6.58	4.55	5.27	4.57	4.16	4.02	4.53
ZIKV-CDN 1	1.63	7.88	7.28	6.67	5.86	7.88	7.2	6.52	5.35
ZIKV-CDN 2	1.76	5.96	8.98	5.36	5.9	4.59	4.97	3.85	4.17
ZIKV-CDN 3	1.61	4.51	7.28	6.04	6.37	3.97	4.45	4.38	6.59
Fig. 1d	Day 0	Day 5	Day 7	Day 10	Day 14	Day 20	Day 30	Day 40	Day 50
ZIKV-BR 1	67124	78166	111194	108950	62143.2	90837.1	94024.9	105716	69552.6
ZIKV-BR 2	68115.2	81838.1	267650	141284	210246	131659	94598	103811	108979
ZIKV-BR 3	65065	97141.7	144234	137228	100931	100193	78723.8	82201	101599
ZIKV-CDN 1	35560.1	108776	101483	76838.4	109699	108776	85536	110371	161206
ZIKV-CDN 2	58291.2	106446	190089	109966	99686.4	73954.1	88505.8	69854.4	105084
ZIKV-CDN 3	47231	90542.8	114150	88135.7	100442	58311.4	86792.8	74162.2	132854

## Sheet: Fig. 1e-g
Fig. 1e	12 hpi	3 dpi	5 dpi	7 dpi
ZIKV-CDN 1	6.42303	4.91663	4.24651	4.09661
ZIKV-CDN 2	6.35177	5.04739	4.38217	3.95111
ZIKV-CDN 3	6.5061	4.93842	4.31372	3.92756
ZIKV-BR 1	5.14574	5.09695	5.01468	6.3358
ZIKV-BR 2	5.15725	5.30403	5.01944	6.93812
ZIKV-BR 3	5.52823	5.07009	5.07573	6.55308
Fig. 1f	Experiment 1		Experiment 2
ZIKV-CDN 1	N.D.	ZIKV-CDN 6	N.D.
ZIKV-CDN 2	N.D.	ZIKV-CDN 7	N.D.
ZIKV-CDN 3	N.D.	ZIKV-CDN 8	N.D.
ZIKV-CDN 4	N.D.	ZIKV-CDN 9	N.D.
ZIKV-CDN 5	N.D.	ZIKV-CDN 10	N.D.
ZIKV-BR 1	N.D.	ZIKV-BR 6	198.02
ZIKV-BR 2	808.081	ZIKV-BR 7	125
ZIKV-BR 3	208.333	ZIKV-BR 8	267.857
ZIKV-BR 4	N.D.	ZIKV-BR 9	N.D.
ZIKV-BR 5	N.D.	ZIKV-BR 10	103.093
LOD	88.5
Fig. 1g	Experiment 1		Experiment 2
ZIKV-CDN 1	N.D.	ZIKV-CDN 6	N.D.
ZIKV-CDN 2	N.D.	ZIKV-CDN 7	N.D.
ZIKV-CDN 3	N.D.	ZIKV-CDN 8	N.D.
ZIKV-CDN 4	N.D.	ZIKV-CDN 9	N.D.
ZIKV-CDN 5	N.D.	ZIKV-CDN 10	N.D.
ZIKV-BR 1	520.833	ZIKV-BR 6	3027.52
ZIKV-BR 2	1595.74	ZIKV-BR 7	425.532
ZIKV-BR 3	851.064	ZIKV-BR 8	3177.57
ZIKV-BR 4	100	ZIKV-BR 9	N.D.
ZIKV-BR 5	388.35	ZIKV-BR 10	N.D.
LOD	97.1

## Sheet: Fig. 2
Fig. 2a			Fig. 2d			Fig. 2e
ZIKV-BR 1	115000000		ZIKV-BR 1	13.5		ZIKV-BR 1	1.5525e+07
ZIKV-BR 2	95000000		ZIKV-BR 2	13		ZIKV-BR 2	12350000
ZIKV-BR 3	95000000		ZIKV-BR 3	12.3		ZIKV-BR 3	1.1685e+07
ZIKV-CDN 1	150000000		ZIKV-CDN 1	17.1		ZIKV-CDN 1	2.565e+07
ZIKV-CDN 2	135000000		ZIKV-CDN 2	18.4		ZIKV-CDN 2	24840000
ZIKV-CDN 3	170000000		ZIKV-CDN 3	16.1		ZIKV-CDN 3	27370000
Fig. 2f			Fig. 2g
ZIKV-BR 1	26.6		ZIKV-BR 1	4.12965e+06
ZIKV-BR 2	25.6		ZIKV-BR 2	3161600
ZIKV-BR 3	23.6		ZIKV-BR 3	2.75766e+06
ZIKV-CDN 1	51.1		ZIKV-CDN 1	1.31072e+07
ZIKV-CDN 2	46.9		ZIKV-CDN 2	11649960
ZIKV-CDN 3	52.4		ZIKV-CDN 3	14341880
Fig. 2i			Fig. 2j
ZIKV-BR 1	1.48		ZIKV-BR 1	60179.3
ZIKV-BR 2	1.22		ZIKV-BR 2	35567.4
ZIKV-BR 3	1.33		ZIKV-BR 3	36692
ZIKV-CDN 1	45.8		ZIKV-CDN 1	5.93911e+06
ZIKV-CDN 2	43.1		ZIKV-CDN 2	5.04953e+06
ZIKV-CDN 3	39.7		ZIKV-CDN 3	5.91962e+06

## Sheet: Fig. 3
Fig. 3b	TEC	MPC		Fig. 3c	TEC	MPC
ZIKV-BR 1	27.1	34.9		ZIKV-BR 1	667744	859936
ZIKV-BR 2	21.3	36.4		ZIKV-BR 2	557208	952224
ZIKV-BR 3	18	40.7		ZIKV-BR 3	392040	886446
ZIKV-CDN 1	57.5	14.8		ZIKV-CDN 1	4.46002e+06	1.14797e+06
ZIKV-CDN 2	55.6	15.1		ZIKV-CDN 2	5.19043e+06	1.40963e+06
ZIKV-CDN 3	52.8	15.9		ZIKV-CDN 3	4.72565e+06	1.42307e+06
Fig. 3e			Fig. 3f
ZIKV-BR 1	46.1		ZIKV-BR 1	1.24098e+06
ZIKV-BR 2	45.3		ZIKV-BR 2	1.26713e+06
ZIKV-BR 3	49.9		ZIKV-BR 3	1152690
ZIKV-CDN 1	22.7		ZIKV-CDN 1	1.96782e+06
ZIKV-CDN 2	19.1		ZIKV-CDN 2	1.82322e+06
ZIKV-CDN 3	24.4		ZIKV-CDN 3	2.42695e+06
Fig. 3h			Fig. 3i
ZIKV-BR 1	3.92		ZIKV-BR 1	105523
ZIKV-BR 2	7.17		ZIKV-BR 2	200559
ZIKV-BR 3	8.27		ZIKV-BR 3	191037
ZIKV-CDN 1	26.3		ZIKV-CDN 1	2.27989e+06
ZIKV-CDN 2	19.2		ZIKV-CDN 2	1.83276e+06
ZIKV-CDN 3	25.1		ZIKV-CDN 3	2.49658e+06

## Sheet: Fig. 4
Fig. 4a			Fig. 4b			Fig. 4c
ZIKV-BR 1	0.685391		ZIKV-BR 1	8.98594		ZIKV-BR 1	0.3165
ZIKV-BR 2	1.08415		ZIKV-BR 2	6.21221		ZIKV-BR 2	0.309
ZIKV-BR 3	0.910929		ZIKV-BR 3	16.3633		ZIKV-BR 3	0.322
ZIKV-CDN 1	13.6429		ZIKV-CDN 1	844.038		ZIKV-CDN 1	1.3895
ZIKV-CDN 2	7.65198		ZIKV-CDN 2	919.536		ZIKV-CDN 2	1.42
ZIKV-CDN 3	11.1847		ZIKV-CDN 3	916.802		ZIKV-CDN 3	1.2915
Fig. 4e			Fig. 4f			Fig. 4h			Fig. 4i			Fig. 4k			Fig. 4m
ZIKV-BR + PBS 1	15.9		ZIKV-BR + PBS 1	1421460		ZIKV-BR 1	87.2		ZIKV-BR 1	3.79104e+06		UV-ZIKV 1	1003		UV-ZIKV 1	596
ZIKV-BR + PBS 2	20.3		ZIKV-BR + PBS 2	1.35198e+06		ZIKV-BR 2	87.1		ZIKV-BR 2	2.59207e+06		UV-ZIKV 2	878		UV-ZIKV 2	723
ZIKV-BR + PBS 3	22.3		ZIKV-BR + PBS 3	2425125		ZIKV-BR 3	85.2		ZIKV-BR 3	2.44715e+06		UV-ZIKV 3	948		UV-ZIKV 3	527
ZIKV-BR + PBS 4	23.3		ZIKV-BR + PBS 4	2.7925e+06		ZIKV-CDN 1	88.4		ZIKV-CDN 1	7.9346e+06		ZIKV-BR 1	836		ZIKV-BR 1	754
ZIKV-BR + PBS 5	18.5		ZIKV-BR + PBS 5	1.85185e+06		ZIKV-CDN 2	88.5		ZIKV-CDN 2	9.94287e+06		ZIKV-BR 2	937		ZIKV-BR 2	779
ZIKV-CDN + PBS 1	41.1		ZIKV-CDN + PBS 1	6.39927e+06		ZIKV-CDN 3	92.8		ZIKV-CDN 3	9.91203e+06		ZIKV-BR 3	923		ZIKV-BR 3	704
ZIKV-CDN + PBS 2	46.6		ZIKV-CDN + PBS 2	7779870								ZIKV-CDN 1	1571		ZIKV-CDN 1	2515
ZIKV-CDN + PBS 3	48.7		ZIKV-CDN + PBS 3	7.80174e+06								ZIKV-CDN 2	1416		ZIKV-CDN 2	2242
ZIKV-CDN + PBS 4	48.7		ZIKV-CDN + PBS 4	7119940								ZIKV-CDN 3	1446		ZIKV-CDN 3	2435
ZIKV-CDN + PBS 5	44.7		ZIKV-CDN + PBS 5	7286100
ZIKV-BR + pI:C 1	29.9		ZIKV-BR + pI:C 1	2680535
ZIKV-BR + pI:C 2	23.9		ZIKV-BR + pI:C 2	2.94687e+06
ZIKV-BR + pI:C 3	29.6		ZIKV-BR + pI:C 3	2237760
ZIKV-BR + pI:C 4	31.1		ZIKV-BR + pI:C 4	3234400
ZIKV-BR + pI:C 5	22.8		ZIKV-BR + pI:C 5	3109920

## Sheet: Fig. 5
Fig. 5a	VB2	VB3	VB4	VB5.1/5.2	VB6	VB7	VB8.1/8.2	VB8.3	VB9	VB10b	VB11	VB12	VB13	VB14
ZIKV-BR 1	3.52	3.82	3.44	11.9	17.1	6.14	24.3	5.15	6.23	6.68	3.98	1.24	2.72	2.52
ZIKV-BR 2	3.8	3.57	2.96	10.1	23.1	4.81	18.4	3.7	5.88	5.56	4.53	1.48	2.08	2.78
ZIKV-BR 3	4.22	3.31	2.95	8.88	20.6	4.11	19.4	5.05	6.42	6.75	5.41	1.31	3.29	3.16
ZIKV-CDN 1	3.91	3.27	2.14	8.16	8.61	5.34	21.5	2.4	2.87	19.4	2.88	1.16	2.45	1.29
ZIKV-CDN 2	2.32	2.74	2.85	7.34	14.3	3.99	22.1	3.24	1.22	13.3	4.14	0.875	1.69	1.18
ZIKV-CDN 3	2.88	4.54	2.01	5.47	15	4.87	20.6	4.31	0.772	16.1	3.53	1.8	3.07	2.81
Fig. 5d	Experiment 1		Experiment 2		Fig. 5e	Experiment 1		Experiment 2
ZIKV-CDN 1	8.42293	ZIKV-CDN 4	2.0143		ZIKV-CDN 1	1.48	ZIKV-CDN 4	2.78
ZIKV-CDN 2	13.3857	ZIKV-CDN 5	8.3424		ZIKV-CDN 2	3.02	ZIKV-CDN 5	3.98
ZIKV-CDN 3	13.369	ZIKV-CDN 6	6.1181		ZIKV-CDN 3	2.83	ZIKV-CDN 6	3.15
ZIKV-BR 1	4.81306	ZIKV-BR 4	1.3536		ZIKV-BR 1	1.8	ZIKV-BR 4	1.9
ZIKV-BR 2	1.57116	ZIKV-BR 5	3.8311		ZIKV-BR 2	2.35	ZIKV-BR 5	2.62
ZIKV-BR 3	7.79111	ZIKV-BR 6	1.0792		ZIKV-BR 3	1.28	ZIKV-BR 6	2.1
Fig. 5g	Experiment 1		Experiment 2		Fig. 5h	Experiment 1		Experiment 2
ZIKV-CDN + Vehicle 1	40.6	ZIKV-CDN + Vehicle 4	41.5		ZIKV-CDN + Vehicle 1	3.05811e+06	ZIKV-CDN + Vehicle 4	5.95469e+06
ZIKV-CDN + Vehicle 2	27.2	ZIKV-CDN + Vehicle 5	40.4		ZIKV-CDN + Vehicle 2	1.61655e+06	ZIKV-CDN + Vehicle 5	4.96852e+06
ZIKV-CDN + Vehicle 3	39.1	ZIKV-CDN + Vehicle 6	42.4		ZIKV-CDN + Vehicle 3	2.25387e+06	ZIKV-CDN + Vehicle 6	4006800
ZIKV-CDN + ONX0914 1	31.3	ZIKV-CDN + Vehicle 7	42.2		ZIKV-CDN + ONX0914 1	1.44724e+06	ZIKV-CDN + Vehicle 7	3.38909e+06
ZIKV-CDN + ONX0914 2	19.8	ZIKV-CDN + Vehicle 8	39.6		ZIKV-CDN + ONX0914 2	768855	ZIKV-CDN + Vehicle 8	3445200
ZIKV-CDN + ONX0914 3	13.4	ZIKV-CDN + ONX0914 4	24.6		ZIKV-CDN + ONX0914 3	449669	ZIKV-CDN + ONX0914 4	2.13314e+06
		ZIKV-CDN + ONX0914 5	39.9				ZIKV-CDN + ONX0914 5	3.68826e+06
		ZIKV-CDN + ONX0914 6	26.1				ZIKV-CDN + ONX0914 6	2.79938e+06
		ZIKV-CDN + ONX0914 7	30.2				ZIKV-CDN + ONX0914 7	3.03639e+06

## Sheet: Fig. 6
Fig. 6a			Fig. 6b			Fig. 6c
UV-ZIKV 1	1.683		UV-ZIKV 1	0.0607		UV-ZIKV 1	0.338
UV-ZIKV 2	1.034		UV-ZIKV 2	0.806		UV-ZIKV 2	0.3325
UV-ZIKV 3	1.246		UV-ZIKV 3	N.D.		UV-ZIKV 3	0.3115
ZIKV-CDN 1	25.451		ZIKV-CDN 1	211.399		ZIKV-CDN 1	0.8695
ZIKV-CDN 2	26.644		ZIKV-CDN 2	218.5		ZIKV-CDN 2	0.78
ZIKV-CDN 3	29.648		ZIKV-CDN 3	208.625		ZIKV-CDN 3	1.0335
ZIKV-BR 1	1.129		ZIKV-BR 1	9.8109		ZIKV-BR 1	0.313
ZIKV-BR 2	2.022		ZIKV-BR 2	4.7134		ZIKV-BR 2	0.334
ZIKV-BR 3	1.368		ZIKV-BR 3	4.1091		ZIKV-BR 3	0.278
ZIKV-CDN + ZIKV-BR 1	59.94		ZIKV-CDN + ZIKV-BR 1	309.327		ZIKV-CDN + ZIKV-BR 1	0.826
ZIKV-CDN + ZIKV-BR 2	19.945		ZIKV-CDN + ZIKV-BR 2	132.749		ZIKV-CDN + ZIKV-BR 2	0.8465
ZIKV-CDN + ZIKV-BR 3	36.493		ZIKV-CDN + ZIKV-BR 3	272.341		ZIKV-CDN + ZIKV-BR 3	0.8465
Fig. 6e			Fig. 6f
ZIKV-BR 1	0.652		ZIKV-BR 1	23963.6
ZIKV-BR 2	1.2		ZIKV-BR 2	13870.1
ZIKV-BR 3	0.85		ZIKV-BR 3	20301.7
ZIKV-CDN 1	42		ZIKV-CDN 1	6.97548e+06
ZIKV-CDN 2	51.9		ZIKV-CDN 2	5.52808e+06
ZIKV-CDN 3	45		ZIKV-CDN 3	5.49376e+06
ZIKV-CDN + ZIKV-BR 1	37.3		ZIKV-CDN + ZIKV-BR 1	2.42584e+06
ZIKV-CDN + ZIKV-BR 2	31.8		ZIKV-CDN + ZIKV-BR 2	2.07887e+06
ZIKV-CDN + ZIKV-BR 3	34		ZIKV-CDN + ZIKV-BR 3	2418471

## Sheet: Supplementary Fig. 1
Fig. S1a	Experiment 1		Experiment 2
ZIKV-BR 1	N.D.	ZIKV-BR 6	N.D.
ZIKV-BR 2	N.D.	ZIKV-BR 7	N.D.
ZIKV-BR 3	N.D.	ZIKV-BR 8	N.D.
ZIKV-BR 4	N.D.	ZIKV-BR 9	N.D.
ZIKV-BR 5	N.D.	ZIKV-BR 10	N.D.
LOD	34.7
Fig. S1b	Experiment 1		Experiment 2
ZIKV-BR 1	N.D.	ZIKV-BR 6	N.D.
ZIKV-BR 2	N.D.	ZIKV-BR 7	N.D.
ZIKV-BR 3	N.D.	ZIKV-BR 8	N.D.
ZIKV-BR 4	N.D.	ZIKV-BR 9	N.D.
ZIKV-BR 5	N.D.	ZIKV-BR 10	N.D.
LOD	303
Fig. S1c	Experiment 1		Experiment 2
ZIKV-BR 1	N.D.	ZIKV-BR 6	N.D.
ZIKV-BR 2	N.D.	ZIKV-BR 7	N.D.
ZIKV-BR 3	N.D.	ZIKV-BR 8	N.D.
ZIKV-BR 4	N.D.	ZIKV-BR 9	N.D.
ZIKV-BR 5	N.D.	ZIKV-BR 10	N.D.
LOD	108.7
Fig. S1d	Experiment 1		Experiment 2
ZIKV-BR 1	N.D.	ZIKV-BR 6	N.D.
ZIKV-BR 2	N.D.	ZIKV-BR 7	N.D.
ZIKV-BR 3	N.D.	ZIKV-BR 8	N.D.
ZIKV-BR 4	N.D.	ZIKV-BR 9	N.D.
ZIKV-BR 5	N.D.	ZIKV-BR 10	N.D.
LOD	95.2

## Sheet: Supplementary Fig. 2
Fig. S2b			Fig. S2c
ZIKV-BR 1	1.04		ZIKV-BR 1	30256.4
ZIKV-BR 2	0		ZIKV-BR 2	0
ZIKV-BR 3	0.32		ZIKV-BR 3	7599.35
ZIKV-CDN 1	53.941		ZIKV-CDN 1	7.55535e+06
ZIKV-CDN 2	48.673		ZIKV-CDN 2	5.5573e+06
ZIKV-CDN 3	51.646		ZIKV-CDN 3	8.04056e+06

## Sheet: Supplementary Fig. 3
Fig. S3c
Experiment 1	PrM 145-153	PrM 169-177	Env 635-645	NS1 969-978	NS2A 1237-1244	NS3 1866-1874	NS5 2783-2792	NS5 2899-2906	NS5 2993-3000
ZIKV-BR 1	0.016	0	0	0.178	0	0.383	0	0.018	0.087
ZIKV-BR 2	0	0.192	0	0.092	0.072	0.129	0.113	0.102	0
ZIKV-BR 3	0.01	0	0	0.033	0	0.003	0	0.064	0.367
ZIKV-CDN 1	0	0.476	0.076	0	0	0.246	0.042	0	0.37
ZIKV-CDN 2	0.027	1.007	0	0.029	0.697	0.016	0.085	0.188	0.487
ZIKV-CDN 3	0.128	0.316	0	0	0.114	0	0.156	0.112	0.295
Experiment 2	PrM 145-153	PrM 169-177	Env 635-645	NS1 969-978	NS2A 1237-1244	NS3 1866-1874	NS5 2783-2792	NS5 2899-2906	NS5 2993-3000
ZIKV-BR 4	0	0	0	0	0	0	0	0	0
ZIKV-BR 5	0	0	0	0.018	0.1	0.176	0.136	0	0.366
ZIKV-BR 6	0	0	0	0	0	0	0	0	0
ZIKV-CDN 4	0.229	0.131	0.034	0.056	0.309	0.008	0.449	0.309	0.199
ZIKV-CDN 5	0	0.21	0	0	0	0.01	0	0	0.1
ZIKV-CDN 6	0	0.7	0.22	0.17	0	0.15	0.08	0.2	0.37

[truncated: 5 more sheets: Supplementary Fig. 4, Supplementary Fig. 5, Supplementary Fig. 6, Supplementary Fig. 7, Supplementary Fig. 8]
